# Supplementary material for: A Model to Incorporate the bHLH Transcription Factor OsIRO3 within the Rice Iron Homeostasis Regulatory Network
Source: Int J Mol Sci. 2022 Jan 31;23(3):1635. doi: 10.3390/ijms23031635 (PMC8835859; doi:10.3390/ijms23031635)
Supplement: Supplementary file 1 [file ijms-23-01635-s001.zip]

Archive with 1 entries (1 files):
- ijms-1555918-supplementary.pdf
